# Supplementary material for: Oxidant/Antioxidant Status Is Impaired in Sepsis and Is Related to Anti-Apoptotic, Inflammatory, and Innate Immunity Alterations
Source: Antioxidants (Basel). 2022 Jan 25;11(2):231. doi: 10.3390/antiox11020231 (PMC8868413; doi:10.3390/antiox11020231)
Supplement: Supplementary file 1 [file antioxidants-11-00231-s001.zip]

Archive with 1 entries (1 files):
- antioxidants-1430925-supplementary.pdf
